# Supplementary material for: Integrating Molecular Diagnostics and GIS Mapping: A Multidisciplinary Approach to Understanding Tuberculosis Disease Dynamics in South Africa Using Xpert MTB/RIF
Source: Diagnostics (Basel). 2023 Oct 10;13(20):3163. doi: 10.3390/diagnostics13203163 (PMC10606157; doi:10.3390/diagnostics13203163)
Supplement: Supplementary file 1 [file diagnostics-13-03163-s001.zip]

Archive with 1 entries (1 files):
- diagnostics-2562240-supplementary.pdf
